# Supplementary material for: Hexokinase Is Required for Sex Pheromone Biosynthesis in Helicoverpa armigera
Source: Insects. 2021 Sep 30;12(10):889. doi: 10.3390/insects12100889 (PMC8541617; doi:10.3390/insects12100889)
Supplement: Supplementary file 1 [file insects-12-00889-s001.zip]

Archive with 1 entries (1 files):
- insects-1360040-supplementary.pdf
